# Supplementary material for: Impact of Adjuvant Radiotherapy on Free Flap Volume in Autologous Breast Reconstruction: A Scoping Review
Source: J Clin Med. 2023 Dec 29;13(1):217. doi: 10.3390/jcm13010217 (PMC10779607; doi:10.3390/jcm13010217)
Supplement: Supplementary file 1 [file jcm-13-00217-s001.zip]

Archive with 1 entries (1 files):
- jcm-2737982-supplementary.pdf
